# Supplementary material for: Preoperative Albumin–Bilirubin Grade With Prognostic Nutritional Index Predicts the Outcome of Patients With Early-Stage Hepatocellular Carcinoma After Percutaneous Radiofrequency Ablation
Source: Front Med (Lausanne). 2020 Nov 10;7:584871. doi: 10.3389/fmed.2020.584871 (PMC7683769; doi:10.3389/fmed.2020.584871)
Supplement: Supplementary file 1 [file Table_1.XLSX]

## Sheet: 工作表1
name	female	age	age1	HBV	Hypertension	Diabetes	bingli	numbers	diameters	diameters1	Cirrhosis	Splenomegaly	Ascites	PNI	ALBI	PNIgrade	ALBIgrade	PNIandALBI	PNIALBIgrade	Neutrophils	PLT	WBC	albumin	bilirubin	PT	AFP	AFP1	RFS	OS	OSoutcome	RFSoutcome
	1	52	0	1	0	0	0	1	0.8	0	1	1	0	49.1	-2.99	0	0	0	0	1.9	68	3.2	44.1	14	12.8	0	0	33	36	0	1
	1	46	0	1	0	0	1	1	1.5	0	1	1	0	54.2	-3.28	0	0	0	0	1.9	102	3.5	47.7	15	11.5	1.1	0	55	55	0	0
	1	59	1	1	0	0	1	1	2.5	0	1	0	0	50.4	-3	0	0	0	0	2.8	88	4.4	43.9	13	11.7	1.4	0	57	57	0	0
	1	61	1	1	0	0	1	1	1.8	0	1	1	0	51	-3.32	0	0	0	0	1.5	52	2.3	48	14	12.4	1.4	0	43	43	0	0
	1	50	0	1	0	1	1	1	1.5	0	1	1	0	52.2	-2.91	0	0	0	0	1.8	50	3.4	46.2	35	12.6	1.5	0	4	21	1	1
	1	71	1	0	1	1	1	1	3.5	1	0	0	0	53.4	-2.86	0	0	0	0	2.4	224	5.4	41.4	10	10.7	1.7	0	56	56	0	0
	1	51	0	1	0	0	1	1	1.8	0	1	1	0	55.7	-3.22	0	0	0	0	3.2	113	5.2	47.2	16	11.2	1.8	0	19	50	0	1
	1	60	1	1	0	0	1	1	2.3	0	0	0	0	63.6	-3.33	0	0	0	0	4.3	300	8.5	47.6	12	10.4	1.9	0	52	52	0	0
	1	55	0	1	1	1	0	1	2	0	0	0	0	59.4	-3.48	0	0	0	0	2.3	153	4.9	48.4	9	10.4	2	0	44	44	0	0
	1	56	1	1	0	0	1	1	2.3	0	1	0	0	55.3	-2.89	0	0	0	0	3.3	132	5.2	46.8	44	11.6	2.3	0	1	52	0	1
	1	73	1	0	0	0	1	1	1.7	0	0	0	0	52.4	-3.09	0	0	0	0	4.8	274	6.9	44.4	11	11.3	2.4	0	4	38	0	1
	1	60	1	1	0	0	0	1	1.2	0	1	1	0	49.4	-3.13	0	0	0	0	1.7	60	2.7	45.9	15	12.6	2.5	0	43	46	0	1
	1	32	0	1	0	0	0	1	1.1	0	0	0	0	59.1	-3.13	0	0	0	0	3.3	286	6.3	47.1	21	10.7	2.6	0	14	43	0	1
	1	64	1	1	0	0	1	1	1.7	0	0	1	0	48.4	-2.69	0	0	0	0	2.7	138	4.5	41.9	21	12.4	3	0	37	37	0	0
	0	63	1	0	0	0	0	1	1.8	0	1	1	0	50.3	-2.81	0	0	0	0	3	85	4.9	43.3	21	12.6	3.4	0	53	53	0	0
	1	51	0	1	1	0	1	1	2.5	0	1	1	0	52.9	-3.08	0	0	0	0	3	137	5	44.9	13	10.8	3.5	0	45	57	0	1
	0	57	1	1	0	0	0	1	2.2	0	1	1	0	49.9	-2.74	0	0	0	0	1.2	99	3.3	41.4	15	11.4	4.1	0	50	50	0	0
	1	29	0	1	0	0	0	1	2.0	0	1	1	0	50.1	-3.15	0	0	0	0	2.7	123	4.2	44.1	8	12.2	4.6	0	27	35	1	1
	1	60	1	1	0	1	1	2	2.9	1	1	1	0	52.1	-2.82	0	0	0	0	2	75	3.9	44.6	30	12.3	4.9	0	4	39	0	1
	0	62	1	1	1	0	0	1	1.9	0	1	1	0	48	-3.05	0	0	0	0	2.2	89	3.4	44	11	12.4	5.1	0	12	40	0	1
	1	70	1	1	0	0	1	1	1.5	0	0	0	0	52.7	-2.6	0	0	0	0	2.5	149	6.2	38.7	11	12.1	5.3	0	3	12	1	1
	1	50	0	1	0	0	1	1	2.2	0	1	0	0	51.4	-2.7	0	0	0	0	3	149	5.9	39.9	11	11.2	5.4	0	32	54	0	1
	1	64	1	1	0	1	1	1	2.3	0	0	0	0	52.6	-3.02	0	0	0	0	2.2	82	5.2	43.6	11	11.1	8.7	0	21	52	0	1
	0	65	1	0	0	0	1	1	3.7	1	0	0	0	48.5	-3.1	0	0	0	0	2.6	121	4.3	43	7	21.7	10.1	0	13	19	1	1
	0	60	1	1	0	0	0	1	3.3	1	0	0	0	48.7	-2.62	0	0	0	0	5	173	7	42.2	29	12.5	12.6	0	20	37	1	1
	1	66	1	1	0	1	0	1	1.3	0	0	0	0	47.4	-3.05	0	0	0	0	2.6	85	4.1	42.9	8	11.7	16.7	0	51	51	0	0
	1	50	0	1	1	1	1	1	3.4	1	1	1	1	52.2	-2.79	0	0	0	0	3.9	127	6.3	43.2	22	13.4	16.8	0	5	58	0	1
	1	57	1	1	0	0	0	1	2.4	0	0	0	0	53.3	-2.63	0	0	0	0	2.3	113	5.5	40.3	16	12.5	23.2	0	48	48	0	0
	1	41	0	1	1	0	1	1	2	0	1	0	0	62	-3.2	0	0	0	0	3.4	126	7.2	46	12	11.2	46.4	0	35	44	0	1
	1	46	0	1	0	0	1	1	2.3	0	0	0	0	53.1	-3.11	0	0	0	0	3	178	5.1	46.1	17	12.4	62.1	0	37	37	0	0
	1	43	0	1	0	0	1	1	1.3	0	1	0	0	49.5	-2.95	0	0	0	0	2.7	128	4	44	16	12.4	70.3	0	47	47	0	0
	1	61	1	1	0	0	1	1	1.9	0	0	1	0	51.9	-2.69	0	0	0	0	1.5	79	3.8	41.9	21	12.3	71.3	0	45	51	0	1
	1	60	1	1	0	0	1	1	1.2	0	1	1	0	52.8	-2.9	0	0	0	0	1.6	79	3.9	42.8	13	12.3	91.7	0	12	55	0	1
	1	66	1	1	0	0	1	1	1.7	0	0	0	0	51.4	-2.9	0	0	0	0	3.5	124	6	41.9	10	12.2	115.2	0	10	47	0	1
	1	48	0	1	1	0	0	1	2	0	1	0	0	49.9	-2.8	0	0	0	0	2.9	191	4.8	42.9	19	11.2	130	0	5	38	0	1
	1	63	1	1	1	0	1	1	2.3	0	1	1	0	55.3	-2.93	0	0	0	0	5.2	190	8.6	42.8	12	11.2	150.1	0	5	5	1	1
	1	71	1	1	1	0	1	1	2	0	1	0	1	55.3	-3.33	0	0	0	0	3.6	121	5.7	48.3	15	11	153.2	0	31	36	0	1
	1	60	1	1	0	0	1	1	2.2	0	1	0	0	53.6	-2.81	0	0	0	0	2.4	234	5.9	39.1	6	11.9	163.8	0	16	16	1	1
	1	49	0	1	0	0	1	1	2.7	1	1	1	0	61.6	-2.84	0	0	0	0	3.3	151	8.1	43.1	18	11.6	196.5	0	1	3	1	1
	1	79	1	0	0	1	1	1	2.6	1	0	0	0	48.4	-2.6	0	0	0	0	2.6	133	5.2	38.4	10	12.3	689.3	1	18	18	1	1
	1	51	0	1	1	1	1	1	1.8	0	0	0	0	51.8	-2.85	0	0	0	0	3.2	183	5.8	41.3	10	11	904.9	1	11	46	0	1
	1	29	0	1	0	0	1	1	2.0	0	1	1	0	47.8	-2.84	0	0	0	0	2.4	186	4.1	41.8	12	14.9	1552.2	1	13	45	0	1
	1	37	0	1	0	0	0	1	2.1	0	1	1	0	44.6	-2.67	1	0	1	1	2	54	3.4	40.1	13	13.3	0	0	18	44	0	1
	1	71	1	1	0	0	0	1	2.0	0	1	1	1	43.8	-2.63	1	0	1	1	2.8	62	4.1	39.8	14	12.8	0	0	41	41	0	0
	1	58	1	0	1	0	1	1	2.1	0	1	1	1	45.5	-2.56	1	1	2	1	1.2	119	3.8	39.5	16	14.9	0	0	41	57	0	1
	1	50	0	1	0	0	1	1	2.1	0	1	1	0	42.8	-2.61	1	0	1	1	1.4	45	2.4	39.8	15	10.3	1.4	0	59	59	0	0
	1	61	1	1	1	0	1	1	3.1	1	1	1	0	44.7	-2.73	1	0	1	1	2.1	102	3.4	40.2	11	11.5	1.4	0	7	7	1	1
	1	64	1	1	1	0	1	1	2.3	0	0	0	0	45.1	-2.85	1	0	1	1	1.4	140	2.9	39.6	6	12.1	1.4	0	54	54	0	0
	0	75	1	1	1	0	1	1	1.9	0	1	0	0	46.8	-2.47	1	1	2	1	3.4	217	6	36.8	10	11.8	1.6	0	47	47	0	0
	1	56	1	1	0	0	1	1	2.5	0	1	1	0	49.5	-2.45	0	1	1	1	3.7	147	6.7	39.5	24	12.1	2	0	55	55	0	0
	1	52	0	1	0	0	1	1	1.9	0	1	1	0	46.5	-2.9	1	0	1	1	1.2	94	2.4	42.5	12	12.5	2.4	0	12	12	1	1
	1	64	1	1	0	0	1	1	1.7	0	1	1	0	47.5	-1.76	0	1	1	1	1.4	146	6	30	16	12.8	2.9	0	37	45	0	1
	1	62	1	0	0	0	1	1	1.7	0	1	1	0	43.1	-2.25	1	1	2	1	1	91	2.8	35.6	15	13.4	2.9	0	44	44	0	0
	0	45	0	1	0	0	1	1	3.3	1	1	1	0	42	-2.52	1	1	2	1	1.8	71	3.1	38.5	14	12.2	3.1	0	10	12	1	1
	1	70	1	1	0	0	0	1	1.8	0	1	1	0	44.8	-2.32	1	1	2	1	5.8	132	7.8	38.8	30	11.7	3.4	0	1	1	1	1
	1	72	1	1	0	0	1	1	3.5	1	1	1	0	37.3	-1.78	1	1	2	1	2.3	135	4.6	31.8	25	13.8	3.6	0	34	34	1	1
	1	63	1	1	1	0	1	1	4.1	1	1	1	0	49.1	-2.54	0	1	1	1	1.8	71	4.2	40.1	21	12.3	4	0	11	12	1	1
	0	56	1	1	0	1	0	1	1.6	0	1	1	1	36.2	-1.87	1	1	2	1	0.9	55	1.6	33.2	28	13.9	4.1	0	6	58	0	1
	1	61	1	1	0	1	1	2	2.5	0	1	1	0	38.4	-1.54	1	1	2	1	2	96	4.5	29.4	28	14.6	4.9	0	7	43	0	1
	1	58	1	1	0	0	1	1	2.7	1	1	1	0	41.1	-2.14	1	1	2	1	2.3	74	4.4	34.1	14	12.8	5.2	0	11	13	1	1
	1	57	1	1	0	1	1	1	1.4	0	1	1	0	40.6	-2.15	1	1	2	1	1.2	61	2.6	35.6	21	12.8	5.9	0	1	56	0	1
	1	66	1	1	1	0	1	1	2.7	1	1	1	0	49.7	-2.54	0	1	1	1	2.4	170	4.7	40.7	25	13.4	6.2	0	6	47	0	1
	1	71	1	0	1	1	1	1	1.1	0	1	1	0	41.1	-1.83	1	1	2	1	2.3	83	4.1	35.1	55	13.4	6.2	0	26	26	1	1
	1	57	1	1	0	0	1	1	2.5	0	1	1	0	40.4	-1.89	1	1	2	1	1.9	75	4.2	32.9	24	13.6	7.5	0	6	20	1	1
	1	64	1	1	0	0	0	1	2.7	1	1	1	1	39.2	-1.87	1	1	2	1	4.8	120	6.5	35.2	51	13	7.6	0	36	36	0	0
	1	57	1	1	0	0	0	1	2.1	0	1	1	0	38.7	-1.86	1	1	2	1	1.9	26	3.2	33.7	33	14.4	8.3	0	11	43	0	1
	1	60	1	1	0	0	1	1	1.9	0	1	1	0	32.4	-1.58	1	1	2	1	1.3	43	2.2	30.4	33	13.9	10.6	0	59	59	0	0
	1	57	1	1	0	0	0	1	3.5	1	0	0	0	38.7	-1.96	1	1	2	1	4.3	187	6.1	31.2	11	16	11.3	0	6	6	1	1
	1	63	1	1	0	0	1	1	1.5	0	1	1	0	43.1	-2.08	1	1	2	1	1	52	2.9	35.1	23	13.5	14.8	0	31	39	0	1
	1	46	0	1	0	0	1	1	2.9	1	1	1	1	32.7	-1.66	1	1	2	1	0.6	23	1.4	30.2	24	20.8	17	0	25	37	0	1
	1	52	0	1	0	0	1	1	2.7	1	1	1	1	29	-1.33	1	1	2	1	2.5	27	3.4	26.5	25	13.3	17.9	0	14	52	0	1
	0	67	1	1	0	0	1	1	2.4	0	1	1	0	35.5	-1.71	1	1	2	1	1.3	66	2.8	30	19	13.3	19.4	0	32	33	1	1
	1	72	1	1	0	0	1	2	2.9	1	1	1	0	41.1	-2.19	1	1	2	1	3.8	104	5.9	34.1	12	12.2	19.9	0	12	12	1	1
	1	67	1	1	0	0	1	1	1.3	0	0	0	0	46.7	-2.99	1	0	1	1	1.7	90	2.8	42.2	8	11.2	24.5	0	23	50	0	1
	1	55	0	1	1	1	0	1	2.1	0	1	1	0	39.1	-2.15	1	1	2	1	1.1	46	2.8	33.1	10	12.7	25.1	0	52	52	0	0
	1	51	0	1	1	0	1	2	2	0	1	1	0	46.4	-2.52	1	1	2	1	1.5	74	2.9	40.9	28	13.5	27.9	0	15	35	1	1
	0	69	1	0	0	1	1	1	2.1	0	0	0	0	46.7	-2.5	1	1	2	1	1.4	56	2.6	37.2	10	14.2	32.3	0	37	37	0	0
	1	62	1	1	1	0	0	1	2.6	1	1	0	0	45.2	-2.39	1	1	2	1	2	144	4.4	37.2	15	12.9	33.4	0	42	45	1	1
	1	58	1	1	0	1	0	1	2.3	0	1	1	0	41.5	-2.64	1	0	1	1	3.1	71	4.2	38.5	9	10.7	35.5	0	20	20	1	1
	1	42	0	1	0	0	1	1	1.5	0	1	1	0	44.9	-2.44	1	1	2	1	2.4	107	4.2	38.4	18	12.8	38.7	0	14	47	1	1
	1	62	1	1	0	0	1	1	2.9	1	1	1	1	36.5	-2.07	1	1	2	1	1	52	1.6	34.5	20	13.5	41.1	0	3	24	1	1
	1	64	1	0	1	0	1	1	2.3	0	1	1	0	39.5	-1.71	1	1	2	1	2	60	3.9	32	34	13.4	42.4	0	23	26	1	1
	0	66	1	1	1	0	1	1	2.0	0	1	1	0	45.8	-2.82	1	0	1	1	1.7	91	2.8	41.3	11	11.9	51.5	0	4	36	1	1
	1	63	1	1	1	0	0	1	2.9	1	1	1	0	57.2	-2.32	0	1	1	1	2.5	177	7.3	37.2	19	12.9	56.2	0	19	38	1	1
	1	64	1	1	0	1	1	1	2.7	1	1	1	0	42.1	-2.28	1	1	2	1	2.8	61	4.5	36.6	18	13	62.8	0	48	48	0	0
	1	57	1	1	0	0	1	1	1.2	0	1	1	0	44.4	-2.51	1	1	2	1	1.9	109	3.3	39.4	19	12.3	64.2	0	26	44	0	1
	1	51	0	1	0	0	1	1	2.4	0	1	1	0	42.6	-2.14	1	1	2	1	3.3	60	4.9	37.1	34	11.7	65.5	0	14	29	1	1
	0	73	1	1	0	0	1	1	1.3	0	1	1	0	45.1	-2.34	1	1	2	1	2.3	78	4	38.6	27	12	87.5	0	5	17	1	1
	0	46	0	1	0	0	1	1	2.5	0	0	0	0	47	-2.71	1	0	1	1	3.4	142	4.9	42.5	23	12	96.4	0	10	10	1	1
	0	68	1	1	1	0	1	1	2.6	1	1	1	0	36.4	-2.13	1	1	2	1	2.8	52	3.5	34.4	16	12.3	114.1	0	9	10	1	1
	0	63	1	1	0	0	1	1	1.6	0	1	1	1	39.8	-2.43	1	1	2	1	0.9	59	1.3	38.3	18	13	155.8	0	57	57	0	0
	1	45	0	1	0	0	1	1	3.9	1	1	1	0	35.8	-2.12	1	1	2	1	5.3	69	6.6	32.3	9	13.4	160.3	0	12	43	0	1
	1	41	0	1	0	0	1	1	2.2	0	1	1	0	40.4	-2.12	1	1	2	1	5.6	219	8	32.4	9	12	201.3	1	15	59	0	1
	1	50	0	1	0	1	0	1	2.5	0	1	1	0	37.7	-1.97	1	1	2	1	1.3	51	2	34.7	31	13	202	1	19	58	0	1
	1	54	0	1	0	0	1	1	2	0	1	1	0	39.5	-2.2	1	1	2	1	7.5	37	9.2	34.5	13	12.4	318	1	14	51	1	1
	1	61	1	1	0	0		1	2.4	0	1	1	1	43.2	-2.34	1	1	2	1	1.8	53	3	39.2	32	13	326.2	1	28	54	0	1
	0	53	0	1	0	0	1	1	2.7	1	1	1	0	46.2	-2.71	1	0	1	1	1.2	50	2.2	42.7	25	13.2	361.2	1	49	49	0	0
	1	48	0	1	0	0	1	1	3.4	1	0	1	0	36.5	-1.22	1	1	2	1	3.7	96	7.8	24.5	20	14.7	364	1	2	2	1	1
	1	39	0	1	0	0	1	1	3.5	1	1	1	0	36.2	-2.15	1	1	2	1	3.1	38	3.5	34.7	16	11.7	387.1	1	13	46	1	1
	0	57	1	1	0	0	1	1	2.2	0	1	1	0	45.2	-2.67	1	0	1	1	0.6	89	2	39.2	10	10.6	502.2	1	1	1	1	1
	1	56	1	1	0	0	1	1	2.1	0	1	1	1	42.1	-2.35	1	1	2	1	1	68	2.3	37.6	19	11.9	523.1	1	7	7	1	1
	1	47	0	1	0	0	1	1	2.9	1	1	1	0	44.8	-2.25	1	1	2	1	1.1	51	2.7	38.3	33	16.2	615.2	1	5	5	1	1
	1	53	0	1	1	0	1	1	2.3	0	1	1	0	42	-2.1	1	1	2	1	2.6	50	4.2	36	28	15	728.6	1	14	21	1	1
	0	46	0	1	0	1	0	1	2.5	0	1	1	0	41.5	-2.2	1	1	2	1	3.9	54	5.1	37.5	31	11.1	744.2	1	6	31	1	1
	1	44	0	1	0	0	1	1	2.6	1	1	1	0	47	-2.63	1	0	1	1	1.4	50	2.5	43.5	41	12.8	2414.4	1	22	22	1	1
	1	74	1	1	1	0	1	1	2.8	1	1	0	0	45.5	-2.25	1	1	2	1	2.5	172	4.5	38.5	35	14.9	3469.5	1	39	39	0	0
	1	56	1	1	0	0	1	1	0.8	0	1	1	1	46.4	-1.88	1	1	2	1	1.3	62	4.6	32.4	21	14.9	3727.8	1	2	14	1	1
	1	50	0	1	0	0	1	1	3.8	1	1	1	1	32.3	-1.44	1	1	2	1	1.1	47	2.3	28.3	29	14.9	3893.1	1	14	56	0	1
	1	78	1	1	0	0	1	1	2	0	1	1	0	39.5	-2.12	1	1	2	1	2.6	165	4	34.5	17	13.1	11907.4	1	3	28	1	1
	1	54	0	1	1	0	1	1	2.1	0	1	1	0	45.2	-2.65	1	0	1	1	1.5	106	3.1	39.7	12.6	377		0	39	39	0	0
												79															20
																											3
																											17
